# Supplementary material for: Electroencephalography-Based Brain–Machine Interfaces in Older Adults: A Literature Review
Source: Bioengineering (Basel). 2023 Mar 23;10(4):395. doi: 10.3390/bioengineering10040395 (PMC10136126; doi:10.3390/bioengineering10040395)
Supplement: Supplementary file 1 [file bioengineering-10-00395-s001.zip]

Archive with 1 entries (1 files):
- bioengineering-2218953-supplementary.pdf
